# Supplementary material for: Epidemiology of Shiga toxin-producing Escherichia coli other than serotype O157:H7 in England, 2016–2023
Source: J Med Microbiol. 2025 Jan 10;74(1):001947. doi: 10.1099/jmm.0.001947 (PMC11721027; doi:10.1099/jmm.0.001947)
Supplement: Uncited Table S1. [file jmm-74-01947-s001.xlsx]

## Sheet: supplementary_table1
Supplementary table 1: Number of cases of STEC serotypes by sample date
Serotype	2016	2017	2018	2019	2020	2021	2022	2023	Total
O157:H7	678	546	601	520	372	381	777	557	4432
PCR positive, culture negative	1	220	352	335	275	431	686	776	3076
Other (<1% of serotypes)	89	119	183	206	155	225	408	424	1809
O26:H11	43	50	103	114	104	148	203	259	1024
O146:H21	44	40	59	80	81	115	141	193	753
O91:H14	36	51	64	75	53	96	134	156	665
O128:H2	26	32	34	37	38	50	80	100	397
O145:H28	10	11	16	13	25	36	63	121	295
O103:H2	9	27	19	30	11	25	101	39	261
O117:H7	10	17	23	21	17	16	55	62	221
O76:H19	12	7	16	20	11	23	38	40	167
O113:H4	6	11	19	19	16	19	33	29	152
O146:H28	5	2	5	22	11	18	27	29	119
O166:H28	2	8	13	10	18	13	16	25	105
O78:H4	0	7	8	15	9	15	26	22	102
O38:H26	0	13	11	9	9	19	15	23	99
O111:H8	4	10	12	12	6	6	22	23	95
PCR positive, culture positive - no typing results	0	3	3	3	3	7	6	21	46
